# Supplementary material for: Unveiling macrophage diversity in myocardial ischemia-reperfusion injury: identification of a distinct lipid-associated macrophage subset
Source: Front Immunol. 2024 Feb 21;15:1335333. doi: 10.3389/fimmu.2024.1335333 (PMC10915075; doi:10.3389/fimmu.2024.1335333)
Supplement: Supplementary file 1 [file Table_1.xlsx]

## Sheet: merged_IRI
p_val
