# Supplementary material for: Unveiling macrophage diversity in myocardial ischemia-reperfusion injury: identification of a distinct lipid-associated macrophage subset
Source: Front Immunol. 2024 Feb 21;15:1335333. doi: 10.3389/fimmu.2024.1335333 (PMC10915075; doi:10.3389/fimmu.2024.1335333)
Supplement: Supplementary file 2 [file Table_2.xlsx]

## Sheet: Mouse _LAM_GSEA
	ID	Description	setSize	enrichmentScore	NES	pvalue	p.adjust	qvalue	rank	leading_edge	core_enrichment
Bulk_RNAseq_foamy_DOWN_nonfoamy_UP	Bulk_RNAseq_foamy_DOWN_nonfoamy_UP	Bulk_RNAseq_foamy_DOWN_nonfoamy_UP	51	-0.680693	-3.71549	1e-10	2.36667e-09	1.85965e-09	107	tags=67%, list=19%, signal=60%	Pde3b/Stk17b/Alpk1/Rnf169/Mrc1/Rcsd1/Filip1l/Serinc3/Prkg1/Ppp1r21/Myl2/Psd3/Pde4b/F13a1/Ccnd3/Ptpro/Mef2c/Creb5/Fkbp5/Dst/Plxdc2/Cp/Tanc2/Cfh/Adam19/Slco2b1/Abca9/Cd86/Agmo/Lifr/St3gal6/Bank1/Cd163/Cmah
scRNAseq_foamy_UP_nonfoamy_DOWN	scRNAseq_foamy_UP_nonfoamy_DOWN	scRNAseq_foamy_UP_nonfoamy_DOWN	31	0.754913	3.2204	1e-10	2.36667e-09	1.85965e-09	71	tags=71%, list=12%, signal=66%	Gpnmb/Spp1/Lgals3/Ctsd/Fabp5/Trem2/Ctsb/Lgmn/Ctsl/Psap/Grn/Plin2/Soat1/Ctss/Apoe/Lrp1/Mpeg1/Ftl1/Cd300lf/Lipa/Cd84/Atp6v1b2
Bulk_RNAseq_foamy_UP_nonfoamy_DOWN	Bulk_RNAseq_foamy_UP_nonfoamy_DOWN	Bulk_RNAseq_foamy_UP_nonfoamy_DOWN	45	0.634546	2.99531	1e-10	2.36667e-09	1.85965e-09	158	tags=73%, list=27%, signal=58%	Gpnmb/Spp1/Ctsd/Fabp5/Trem2/Ctsb/Ctsl/Ddhd1/Psap/Plin2/Arhgap10/Ctss/Slc27a1/Npc1/Cd300lf/Kif13b/Lipa/Atp6v1b2/Airn/Plekhm2/Snx27/Tmem65/Nagk/Slc16a10/Dtnbp1/Npc2/Gramd1b/AB124611/Hexa/Abca1/Csf3r/Ctsz/Lyz2
Tumor_specific_SPP1+_macrophages_UP	Tumor_specific_SPP1+_macrophages_UP	Tumor_specific_SPP1+_macrophages_UP	65	0.457676	2.3596	4.8925e-06	8.68418e-05	6.82375e-05	90	tags=38%, list=16%, signal=37%	Gpnmb/Spp1/Ctsd/Fabp5/Trem2/Ctsb/Fnip2/Adam8/Nceh1/Tcirg1/Ctsl/Rai14/Arid5b/Soat1/Lrp12/Apoe/Lrp1/Npc1/Abcc3/Lipa/Cd84/Nrp2/Hexb/Atp6v1a/Myo1e
scRNAseq_foamy_DOWN_nonfoamy_UP	scRNAseq_foamy_DOWN_nonfoamy_UP	scRNAseq_foamy_DOWN_nonfoamy_UP	16	-0.653218	-2.5089	6.0753e-05	0.00071891	0.000564896	85	tags=69%, list=15%, signal=60%	Mrc1/Serinc3/Pde4b/Gas7/Mef2c/Cd74/Creb5/Cfh/Cd86/Lifr/St3gal6
