# Supplementary material for: Unveiling macrophage diversity in myocardial ischemia-reperfusion injury: identification of a distinct lipid-associated macrophage subset
Source: Front Immunol. 2024 Feb 21;15:1335333. doi: 10.3389/fimmu.2024.1335333 (PMC10915075; doi:10.3389/fimmu.2024.1335333)
Supplement: Supplementary file 3 [file Table_3.xlsx]

## Sheet: enrich_BP
group	Description	pvalue	ratio
C1	positive regulation of leukocyte activation	7.90698e-11	22.449
C1	positive regulation of cell activation	1.38093e-10	22.449
C1	antigen processing and presentation of exogenous peptide antigen via MHC class II	2.39982e-10	10.2041
C1	lymphocyte proliferation	4.0297e-10	20.4082
C1	positive regulation of T cell activation	4.23925e-10	18.3673
C2	secondary heart field specification	0.000156996	4.08163
C2	glomerulus development	0.000210361	6.12245
C2	B cell activation	0.000211534	10.2041
C2	muscle cell fate commitment	0.000298408	4.08163
C2	semaphorin-plexin signaling pathway involved in axon guidance	0.000340664	4.08163
C3	granulocyte chemotaxis	6.68128e-08	13.0435
C3	leukocyte chemotaxis	8.20828e-08	15.2174
C3	myeloid leukocyte migration	1.16043e-07	15.2174
C3	granulocyte migration	2.35451e-07	13.0435
C3	cell chemotaxis	5.91013e-07	15.2174
C4	positive regulation of proteolysis	1.37934e-08	18.75
C4	lipid transport	5.07418e-08	18.75
C4	negative regulation of cell activation	1.0186e-07	14.5833
C4	lipid localization	1.31378e-07	18.75
C4	lipid storage	4.76604e-07	10.4167
C5	leukocyte cell-cell adhesion	8.44033e-08	20.5128
C5	regulation of response to biotic stimulus	2.52778e-07	20.5128
C5	positive regulation of response to biotic stimulus	3.19444e-07	17.9487
C5	neutrophil apoptotic process	5.13292e-07	7.69231
C5	negative regulation of CD4-positive, alpha-beta T cell proliferation	5.13292e-07	7.69231

## Sheet: enrich_CC
group	Description	pvalue	ratio
C1	MHC class II protein complex	1.37228e-11	10.4167
C1	MHC protein complex	5.94209e-09	10.4167
C1	postsynaptic density	8.58591e-06	14.5833
C1	asymmetric synapse	1.14358e-05	14.5833
C1	postsynaptic specialization	1.58511e-05	14.5833
C2	cell leading edge	7.15926e-05	12.2449
C2	asymmetric synapse	0.00114626	10.2041
C2	basal plasma membrane	0.00157443	8.16327
C2	basal part of cell	0.00209889	8.16327
C2	lamellipodium	0.00365732	6.12245
C3	filopodium	0.0113458	4.34783
C3	uropod	0.0175629	2.17391
C3	omegasome	0.0175629	2.17391
C3	cell trailing edge	0.0191445	2.17391
C3	phospholipid-translocating ATPase complex	0.0191445	2.17391
C4	late endosome	1.65563e-07	14.5833
C4	collagen-containing extracellular matrix	4.69426e-05	12.5
C4	vacuolar membrane	5.96201e-05	10.4167
C4	plasma membrane raft	7.65536e-05	8.33333
C4	endosome lumen	0.0001504	4.16667
C5	collagen-containing extracellular matrix	0.000204704	12.5
C5	astrocyte projection	0.000433291	5
C5	cell projection membrane	0.00108567	10
C5	glial cell projection	0.00166261	5
C5	membrane raft	0.00211575	10

## Sheet: enrich_MF
group	Description	pvalue	ratio
C1	MHC class II protein complex binding	1.83655e-11	10.8696
C1	MHC protein complex binding	2.39243e-10	10.8696
C1	CD4 receptor binding	6.66142e-07	6.52174
C1	phosphatidylinositol 3-kinase binding	4.47321e-05	6.52174
C1	GTPase activator activity	4.52612e-05	10.8696
C2	cell adhesion molecule binding	0.000137177	10.8696
C2	cargo receptor activity	0.000329664	6.52174
C2	phosphatase binding	0.000594502	8.69565
C2	actin binding	0.000789243	10.8696
C2	protein phosphatase 1 binding	0.00117688	4.34783
C3	antioxidant activity	1.31213e-05	8.69565
C3	cytokine receptor activity	1.49852e-05	8.69565
C3	immune receptor activity	6.45177e-05	8.69565
C3	NAD(P)+ nucleosidase activity	0.000142126	4.34783
C3	NAD+ nucleotidase, cyclic ADP-ribose generating	0.000142126	4.34783
C4	proteoglycan binding	1.06254e-08	10.4167
C4	amide binding	8.58919e-07	16.6667
C4	extracellular matrix binding	2.94122e-06	8.33333
C4	laminin binding	2.01789e-05	6.25
C4	cysteine-type endopeptidase activity	2.47942e-05	8.33333
C5	extracellular matrix structural constituent	1.63224e-06	13.1579
C5	pattern recognition receptor activity	1.09313e-05	7.89474
C5	glycosaminoglycan binding	1.55218e-05	13.1579
C5	cell adhesion molecule binding	5.39118e-05	13.1579
C5	immunoglobulin receptor binding	0.000210086	5.26316

## Sheet: enrich_KEGG
group	Description	pvalue	ratio
C1	Tuberculosis - Mus musculus (house mouse)	2.18419e-09	31.0345
C1	Antigen processing and presentation - Mus musculus (house mouse)	2.7109e-07	20.6897
C1	Toxoplasmosis - Mus musculus (house mouse)	8.46786e-07	20.6897
C1	Asthma - Mus musculus (house mouse)	9.11401e-07	13.7931
C1	Leishmaniasis - Mus musculus (house mouse)	2.12714e-06	17.2414
C2	Transcriptional misregulation in cancer - Mus musculus (house mouse)	0.000666716	16.6667
C2	B cell receptor signaling pathway - Mus musculus (house mouse)	0.00231988	10
C3	IL-17 signaling pathway - Mus musculus (house mouse)	7.09463e-05	17.3913
C3	Cytokine-cytokine receptor interaction - Mus musculus (house mouse)	0.000634188	21.7391
C3	Hematopoietic cell lineage - Mus musculus (house mouse)	0.00151694	13.0435
C3	Inflammatory bowel disease - Mus musculus (house mouse)	0.010055	8.69565
C4	Lysosome - Mus musculus (house mouse)	2.30118e-08	30.4348
C4	Antigen processing and presentation - Mus musculus (house mouse)	6.23934e-05	17.3913
C4	Cholesterol metabolism - Mus musculus (house mouse)	0.000238063	13.0435
C4	Apoptosis - Mus musculus (house mouse)	0.000308794	17.3913
C4	PPAR signaling pathway - Mus musculus (house mouse)	0.00129554	13.0435
C5	Amoebiasis - Mus musculus (house mouse)	3.1759e-09	31.8182
C5	Lipid and atherosclerosis - Mus musculus (house mouse)	7.87404e-06	27.2727
C5	Legionellosis - Mus musculus (house mouse)	1.03804e-05	18.1818
C5	IL-17 signaling pathway - Mus musculus (house mouse)	5.90569e-05	18.1818
C5	Hematopoietic cell lineage - Mus musculus (house mouse)	6.15862e-05	18.1818
