# Supplementary material for: Unveiling macrophage diversity in myocardial ischemia-reperfusion injury: identification of a distinct lipid-associated macrophage subset
Source: Front Immunol. 2024 Feb 21;15:1335333. doi: 10.3389/fimmu.2024.1335333 (PMC10915075; doi:10.3389/fimmu.2024.1335333)
Supplement: Supplementary file 4 [file Table_4.xlsx]

## Sheet: Human_LAM_GSEA
	ID	Description	setSize	enrichmentScore	NES	pvalue	p.adjust	qvalue	rank	leading_edge	core_enrichment
scRNAseq_foamy_UP_nonfoamy_DOWN	scRNAseq_foamy_UP_nonfoamy_DOWN	scRNAseq_foamy_UP_nonfoamy_DOWN	24	0.735292	2.65376	1.99139e-08	1.01561e-06	8.80404e-07	31	tags=62%, list=14%, signal=60%	SPP1/FABP4/APOE/FABP5/CD9/LPL/TREM2/GPNMB/CTSD/LGALS3/CAPG/LIPA/ACP5/PLIN2/CSTB
Tumor_specific_SPP1+_macrophages_UP	Tumor_specific_SPP1+_macrophages_UP	Tumor_specific_SPP1+_macrophages_UP	41	0.600841	2.5	2.83956e-07	7.24088e-06	6.27692e-06	32	tags=44%, list=15%, signal=46%	SPP1/APOE/FABP5/APOC1/FN1/CD9/CXCL3/RGCC/LPL/TREM2/GPNMB/CTSD/MT2A/CAPG/LIPA/ACP5/CSTB/FBP1
Bulk_RNAseq_foamy_UP_nonfoamy_DOWN	Bulk_RNAseq_foamy_UP_nonfoamy_DOWN	Bulk_RNAseq_foamy_UP_nonfoamy_DOWN	19	0.683661	2.32034	9.93737e-06	0.000126701	0.000109834	30	tags=58%, list=14%, signal=55%	SPP1/FABP4/FABP5/APOC1/LPL/TREM2/GPNMB/CTSD/LIPA/ACP5/PLIN2
GSE227088_SPP1+_macrophages_UP	GSE227088_SPP1+_macrophages_UP	GSE227088_SPP1+_macrophages_UP	14	0.747578	2.29655	7.68266e-06	0.000126701	0.000109834	37	tags=71%, list=17%, signal=63%	SPP1/APOE/FABP5/TREM2/GPNMB/CTSD/LGALS3/LIPA/PLIN2/ARID5B
HALLMARK_TNFA_SIGNALING_VIA_NFKB	HALLMARK_TNFA_SIGNALING_VIA_NFKB	HALLMARK_TNFA_SIGNALING_VIA_NFKB	36	0.545532	2.21465	0.000126795	0.00129331	0.00112113	62	tags=64%, list=29%, signal=55%	CXCL3/CCL4/CXCL2/IL1B/NFKBIA/AREG/CD83/PHLDA1/DUSP2/PLAUR/TNFAIP3/SGK1/KDM6B/OLR1/BIRC3/PPP1R15A/BCL2A1/JUNB/SOD2/BTG1/GPR183/ATF3/IER3
